# Supplementary material for: A Systematic Review of Non-Traumatic Spinal Cord Injuries in Sub-Saharan Africa and a Proposed Diagnostic Algorithm for Resource-Limited Settings
Source: Front Neurol. 2017 Dec 8;8:618. doi: 10.3389/fneur.2017.00618 (PMC5770645; doi:10.3389/fneur.2017.00618)
Supplement: Supplementary file 1 [file data_sheet_1.xlsx]

## Sheet: Sheet1
						Extramedullary																										Intramedullary
							Infection			Neoplastic Primary vertebral lesions	Neoplastic secondary vertebral lesions							epidural tumors		Hematological			Benign Intradural(extramedullary)		metabolic bone disease	Vertebral column degenerative disorders	congenital			Vascular disorders		Neoplastic intramedullary					Infection
	No.	Author(year)	Country	Region	N	adjusted N	TB spondylitis	Spondylitis others	Arachdonitis	Primary vertebral lesions	prostate	liver	Lungs	Breast	Thyroid	Other metastatic disease	metasatatic disease unclassified	epidural tumors	lipomas	plasmacytoma	multiple myeloma	lymphoma	nerve sheath tumors	meningioma	metabolic bone disease	Vertebral column degenerative disorders	arachnoid cysts of Elsberg	spinal dysraphism	arnold-Chiari malformation	Epidural Hematoma	vascular malformations	medulloblastoma	Ependymoma	Glioma	Astrocytoma	Intramedullary unknown	TM unclassifed	Idiopathic	HIV myelopathy	HTLV	Tropical spastic paresis	klebsiella infection	Syphillis	polio	HS	CMV	VZV	meningitis (cryptococcal)	Schistosomiasis
	1	KASSEGNE I	TOGO	Western Africa	39	39	7	0	0	0	0	0	0	0	0	0	17	0	0	0	0	0	0	0	0	15	0	0	0	0	0	0	0	0	0	0	0	0	0	0	0	0	0	0	0	0	0	0	0
	2	(Owolabi, Ibrahim, & Samaila, 2011)	nigeria	Western Africa	98	85	44	0	0	0	3	0	0	1	0	0	0	0	0	0	2	0	0	0	0	2	0	0	0	0	0	0	0	0	0	0	11	0	4	0	0	0	0	0	0	0	0	0	0
	3	(Lekoubou Looti, Kengne, Djientcheu Vde, Kuate, & Njamnshi, 2010)	Cameroon	Western Africa	147	147	19	0	0	5	9	8	2	1	0	0	5	0	4	11	0	10	17	0	1	6	0	0	0	0	0	2	2	0	0	0	6	0	0	0	7	0	0	0	0	0	0	0	0
	4	A,K Balogou	TOGO	Western Africa	243	124	17	0	0	10	0	0	0	0	0	0	23	0	0	0	0	0	0	0	0	42	0	0	0	0	0	0	0	0	0	0	0	0	13	0	0	0	0	0	0	0	0	0	0
	5	Ogunniyi, S. 1995	nigeria	Western Africa	108	108	26	0	0	0	1	2	0	0	2	3	0	0	0	0	1	5	1	1	0	31	0	0	0	0	0	0	0	0	0	0	7	0	2	0	0	1	0	0	0	0	1	0	0
	6	(Nyame, 1994)	Ghana	Western Africa	64	55	19	0	0	0	3	0	0	0	0	0	0	0	0	0	3	3	0	0	0	10	0	0	0	0	1	0	0	0	0	0	7	0	0	0	0	0	0	0	0	0	0	0	0
	7	(Modi, Ranchhod, Hari, Mochan, & Modi, 2011)	South Africa	South Africa	100	96	30	0	0	0	4	0	2	1	1	5	4	0	0	1	2	3	1	1	0	15	0	0	0	0	0	0	0	0	1	0	0	4	8	1	0	0	0	0	0	1	2	0	0
	8	(Bhigjee et al., 2001)	South Africa	South Africa	33	33	0	0	0	0	0	0	0	0	0	0	0	0	0	0	0	0	0	0	0	0	0	0	0	0	0	0	0	0	0	0	0	0	2	12	0	0	2	0	2	0	3	0	2
	9	(Parry, Bhebhe, & Levy, 1999)	Zimbabwe	south Africa	159	148	43	2	7	14	10	0	0	1	1	1	0	0	2	0	0	0	9	5	0	8	2	0	0	0	0	0	0	0	0	0	17	0	0	0	0	0	1	1	0	0	0	0	1
	10	(Zenebe, 1995)	Ethiopia	Eastern Africa	130	130	35	0	0	0	2	3	1	0	2	0	6	1	0	0	3	3	2	5	0	13	0	0	0	0	0	0	0	3	0	0	7	0	22	0	18	0	0	0	0	0	0	0	0
	11	(Zenebe, Oli, & Tekle-Haimanot, 1995)	Ethiopia	Eastern Africa	164	142	77	2	0	1	0	3	2	0	0	3	3	0	0	0	0	0	7	4	0	8	0	0	0	0	0	0	0	0	0	10	4	0	0	0	16	0	0	0	0	0	0	0	0
	12	Leigh, 1986	tanzania	Eastern Africa	90	90	13	2	8	0	0	0	0	0	0	0	11	0	0	0	0	0	0	0	0	14	0	0	0	0	0	0	0	0	0	4	6	0	0	0	0	0	0	0	0	0	0	0	0
	13	(Scrimgeour, 1981)	tanzania	Eastern Africa	100	96	54	2	0	2	4	0	0	0	0	0	4	0	0	0	0	0	1	0	0	2	0	0	0	0	0	0	1	0	0	1	1	0	0	0	2	0	4	0	0	0	0	0	6
	14	(Brown, 1979)	malawi	Eastern Africa	102	94	33	2	3	2	3	1	0	0	0	1	1	0	1	1	0	6	4	4	0	5	1	0	0	0	0	0	0	0	0	0	7	0	0	0	0	0	6	5	0	0	0	0	0
	15	(Mahomed & Gelfand, 1975	Zimbabwe	Eastern Africa	100	65	21	1	0	1	0	2	3	0	2	1	1	0	0	0	2	1	3	2	0	1	0	3	0	0	0	0	0	0	1	0	15	0	0	0	0	0	2	0	0	0	0	0	0
	16	Jacquin Cotton	missing	Western Africa	457	312	61	16	0	5	9	8	1	4	0	2	0	0	0	5	0	0	5	0	0	7	0	0	0	0	0	0	3	0	0	0	0	0	0	0	0	0	4	25	0	0	0	0	0
	17	Ndiaye	missing	Western Africa	253	251	0	8	46	21	0	0	0	0	0	0	97	37	0	0	0	0	14	8	1	0	4	0	0	2	0	0	2	4	5	0	0	0	0	0	0	0	0	0	0	0	0	0	0
	18	osuntokun	nigeria	Western Africa	9600	1536	406	0	6	0	0	0	0	0	0	1	0	41	0	0	0	0	18	4	2	65	0	201	6	0	0	0	0	0	0	0	22	0	0	0	0	0	0	248	0	0	0	0	0
	19	Naus	malawi	Eastern Africa	33	26	0	0	0	0	0	0	0	0	0	0	0	0	0	0	0	3	0	0	0	0	0	0	0	0	0	0	0	0	0	0	0	0	0	0	2	0	0	0	0	0	0	1	16
[truncated: 25 more columns]
